# Supplementary material for: Revealing the transfer pathways of cyanobacterial-fixed N into the boreal forest through the feather-moss microbiome
Source: Front Plant Sci. 2022 Dec 9;13:1036258. doi: 10.3389/fpls.2022.1036258 (PMC9780503; doi:10.3389/fpls.2022.1036258)
Supplement: Supplementary file 1 [file DataSheet_1.zip]

Archive with 16 entries (16 files):
- Figure S1.PDF
- Figure S2.PDF
- Figure S3.PDF
- Figure S4.PDF
- Figure S5.PDF
- Figure S6.PDF
- Figure S7.PDF
- Figure S8.PDF
- Figure S9.PDF
- Supplementary information.PDF
- Table S1.PDF
- Table S2.PDF
- Table S3.PDF
- Table S4.PDF
- Table S5.PDF
- Table S6.PDF
